# Supplementary material for: Stress from cold and drought as drivers of functional trait spectra in North American angiosperm tree assemblages
Source: Ecol Evol. 2017 Aug 14;7(18):7548–59. doi: 10.1002/ece3.3297 (PMC5606901; doi:10.1002/ece3.3297)
Supplement: Supplementary file 2 [file ECE3-7-7548-s002.xlsx]

## Sheet: Appendix_S2_TableS1_Trait value
FAMILY	NEW NAME (The plant list)	Seed Size (mg)	Dispersal Type	Height (m)	Leaf (log) Nmass (%)	Leaf (log) Pmass (%)	SLA (mm2/mg)	Leaf w:l	Growth rate	Life span	Waterlogging tol	Drought tol	Fire tol	Shade tol	Min temp (C)	Bark thickness	Winter buds (mm) MAX	wood density (mg/cm3)
Fabaceae	Acacia farnesiana (L.) Willd.	72.5	2	10.06						1						1
Sapindaceae	Acer glabrum Torr.	37.4	3	8.99				1	3	2	1.27	2.88	4	3.39	-41.7	1	5
Sapindaceae	Acer macrophyllum Pursh	143.1	3	29.87			29.55	1	3	2	2	2	4	4.14	-25.6	2	9	0.43
Sapindaceae	Acer negundo L.	38.8	3	19.99	0.398	-0.77	22.65	0.58	3	1	2.75	3.03	2	3.47	-43.3	1	8	0.49
Sapindaceae	Acer pensylvanicum L.	37.3	3	11.89	0.342	-0.569	25.12	1.13	1	1	1	2	3	3.56	-43.9			0.44
Sapindaceae	Acer rubrum L.	19.3	3	28.04	0.28	-0.876	16	0.67	3	2	3.08	1.84	2	3.44	-43.9	2	4	0.49
Sapindaceae	Acer saccharinum L.	201.5	3	29.87	0.374	-0.477	24.83	0.9	3	2	3.37	2.88	2	3.6	-43.9	2	8	0.44
Sapindaceae	Acer saccharum Marshall	55.2	3	29.87	0.26	-0.756	24.2	1	1	3	1.09	2.25	2	4.76	-43.9	2	12	0.56
Sapindaceae	Acer spicatum Lam.	20.2	3	29.87	0.396	-0.698	36.76	1	2	2	2	2	4	3.31	-43.9
Sapindaceae	Aesculus californica (Spach) Nutt.	36756.7	1	9.14	0.306	-0.34	16.09	0.33	2	3	1.77	2.88	3	2.5	-16.7	1		0.48
Sapindaceae	Aesculus flava Sol.	12530.9	1	25.91				0.43	2	3	1.12	2	2	4.14	-27.8	2	18	0.347
Sapindaceae	Aesculus glabra Willd.	7983.5	1	14.94	0.318	-0.552		0.4	3	1	1.27	2.88	2	3.49	-36.1	2	17
Sapindaceae	Aesculus pavia L.	6516	1	6.1			13.54		2	3	2	2	2	4	-28.9
Sapindaceae	Aesculus sylvatica W. Bartram	11351.9	1	10.06	0.522			0.43	2	3	2	2	2	3.56	-13.9	1	9
Betulaceae	Alnus oblongifolia Torr.	2.06	3	10.06				0.49		3	3	1		1
Betulaceae	Alnus rhombifolia Nutt.	0.55	3	20.12	0.353		19.55	0.63	3	3	3.5	1	2	1.5	-31.1	2	12	0.52
Betulaceae	Alnus rubra Bong.	0.7	3	40.2				0.62	3	1	2.56	2.5	4	1.83	-30	2	10	0.37
Rosaceae	Amelanchier arborea (F. Michx) Fernald	5.67	2	12.19	0.255	-0.744		0.39	1	2	3.5	2.38	3	4.33	-43.9	1	12
Rosaceae	Amelanchier sanguinea (Pursh) DC.	5.4	2	6.1	0.26	-0.802		0.67	2	2			4		-41.7
Annonaceae	Annona glabra L.	229	2	16.15			9.74	0.38		1					-7.8	1		0.5
Ericaceae	Arbutus arizonica (A. Gray) Sarg.	227	2	15.24				0.33	1	3			2		-20	3
Ericaceae	Arbutus menziesii Pursh	3.3	2	12.19	0.102	-0.923	6.9	0.58	1	3	1	3.83	3	3.32	-10.6	1	9	0.57
Ericaceae	Arbutus texana Buckley		2	7.92				0.49		2						1
Rosaceae	Armeniaca dasycarpa (Ehrh.) Borkh.	0.11	2	10.06				0.58		2			1		-4.4	1	8
Annonaceae	Asimina triloba (L.) Dunal	810	2	10.06	0.432	-0.769	40.08	0.47	1	1	1.37	2	3	3.95	-32.8	1	4
Rosaceae	Aucuparia americana (Marshall) Nieuwl.	3.17	2	9.14					2	2			2		-38.9	1	13
Verbenaceae	Avicennia germinans (L.) L.	10120	(water)	11.89	0.342	-0.77	8.58	0.33	3	3			2		-12.2	1		0.9
Betulaceae	Betula alleghaniensis Britton	0.9	3	21.95	0.342	-0.77	39.24	0.45	1	2	2	3	2	3.17	-43.9	2		0.55
Betulaceae	Betula lenta L.	0.72	3	18.29	0.336	-0.537	24.2	0.53	2	2	1	3	2	2.58	-32.2	2	7	0.6
Betulaceae	Betula nigra L.	1.21	3	24.99	0.358		11.8	0.67	3	1	2.85	1.53	3	1.45	-35	2	7	0.49
Betulaceae	Betula occidentalis Hook.	0.18	3	12.19				0.5	3	1	2.63	1.27	4	3.28	-52.2	1	8
Betulaceae	Betula papyrifera Marshall	0.3	3	24.99	0.36	-0.678	25.02	0.38	3	2	1.25	2.02	4	1.54	-52.2	2	7	0.48
Betulaceae	Betula populifolia Marshall	0.1	3	10.06	0.253	-1.022	16	0.63	3	1	1	2.34	3	1.5	-37.2	1	8	0.45
Burseraceae	Bursera simaruba (L.) Sarg.	93.2	2	19.81	0.306	-0.87	17.14	0.67	3						4.4	2		0.33
Betulaceae	Carpinus caroliniana Walter	18.3	3	7.92	0.331	-0.745	27.37	0.46	1	1	2.3	2.02	2	4.58	-36.6	3	4	0.58
Juglandaceae	Carya alba (L.) Nutt. ex Elliot	5148	2	35.05	0.214		15.62	0.57	1	3	1.26	3	3	2.2	-36.1	1	20	0.64
Juglandaceae	Carya aquatica (F. Michx.) Nutt. ex Elliott	2771.8	2	35.05				0.35	1	2	4.25	2	3	2.95	-27.8	3	5	0.62
Juglandaceae	Carya cordiformis (Wangenh.) K. Koch	2797.6	2	35.05	0.415	-0.495	22.9	0.19	1	2	2.5	4	3	2.07	-43.9	1	18	0.6
Juglandaceae	Carya glabra (Mill.) Sweet	3502	2	40.23	0.313	-0.921	15.09	0.31	1	2	1.16	4	3	2.69	-34.4	2	9	0.66
Juglandaceae	Carya illinoinensis (Wangenh.) K. Koch	4142	2	60.96				0.38	1	3	2.98	2	2	1.74	-29.4	3	12	0.66
Juglandaceae	Carya laciniosa (F. Michx.) G. Don	15141	2	40.23				0.5	1	3	1.48	2	3	4.42	-30	2	27	0.62
Juglandaceae	Carya myristiciformis (F. Michx.) Nutt. ex Elliot	3681	2	35.05				0.33	1	2	2	2	2	3.71	-23.3	3	6	0.56
Juglandaceae	Carya ovata (Mill.) K. Koch	4401	2	45.72	0.32	-0.638	12.8	0.33	1	3	1.38	3	3	3.4	-40	2	18	0.64
Juglandaceae	Carya pallida (Ashe) Engelm. & Graebn.		2	15.24				0.33			1	4		1.56		2	7
Juglandaceae	Carya texana Buckley		2	28.04				0.4								3	14
Fagaceae	Castanea dentata (Marshall) Borkh.	3467.3	2	35.05	0.413			0.29	3	3	1	3	1	3.06	-36.1	3		0.4
Fagaceae	Castanea ozarkensis Ashe		2	19.99				0.38
Fagaceae	Castanea pumila (L.) Mill.	1811.59	2	7.92			14.06	0.31	2	1	1	4	4	2.5	-28.9	2	4
Bignoniaceae	Catalpa bignonioides Walter	23.3	3	14.94				0.62	3	3	1.27	2.58	1	2.67	-27.8	3
Bignoniaceae	Catalpa speciosa (Warder ex Barney) Warder ex Engelm.	19.57	3	29.87	0.392	-0.508	12.4	0.6	3	3	1.27	4.22	1	2.33	-38.9	3		0.38
Cannabaceae	Celtis laevigata Willd.	83.89	2	28.04			19.03	0.25	2	2	2.73	3.56	3	3.31	-29.4	2	3	0.47
Cannabaceae	Celtis occidentalis L.	108.8	2	18.29	0.378	-0.77	15.29	0.57	3	2	2.65	3.85	2	3.17	-43.9	3	8	0.49
Fabaceae	Cercis canadensis L.	23.9	3	7.92	0.536	-0.327	18.38	1	1	1	1.31	4.05	3	3	-33.3	2	1	0.65
Rosaceae	Cercocarpus ledifolius Nutt.	10.55	3	12.19				0.06	2	3	1.27	4.97	3	1.35	-43.9	2
Fagaceae	Chrysolepis chrysophylla (Douglas ex Hook.) Hjelmq.	470.04	2	40.23		-1.22		0.33	2	3	1	4	4	3	-36.7	3	7	0.42
Fabaceae	Cladrastis kentukea (Dum. Cours.) Rudd	37.74	3	18.29	0.35	-0.107			2	3			1		-35.6	1	1
Polygonaceae	Coccoloba diversifolia Jacq.	0.18	2	20.12				0.5	2	3					4.4
Arecaceae	Coccothrinax argentata (Jacq.) L.H. Bailey		2	8.23
Rhamnaceae	Colubrina elliptica (Sw.) Brizichy & W.L. Stern	0.34	1	8				0.5					3		4.4			0.8
Rhamnaceae	Condalia hookeri M.C. Johnst.	17.12	2	9.14	0.38		14.5	0.04								1
Combretaceae	Conocarpus erectus L.	3.3	1	20.12	0.04			0.4								1
Boraginaceae	Cordia sebestena L.	333.33	1	9.14		-1		0.67								2
Cornaceae	Cornus florida L.	76.9	2	14.94	0.189	-0.57	21.45	0.35	2	1	1.1	2.92	3	4.87	-33.3	1		0.64
Cornaceae	Cornus nuttallii Audubon ex Torr. & A. Gray	85.2	2	29.87				0.6	2	3	1	2	3	4.5	-31.7	1		0.58
Anacardiaceae	Cotinus obovatus Raf.	8.95	3	11.89				0.6			1.03	3.69		3		1	4
Rosaceae	Crataegus crus-galli L.	90.4	2	9.14				0.53	2	3	1.27	4.98	3	1.67	-36.1
Ebenaceae	Diospyros texana Scheele	147.8	2	16.15	0.322	-0.886	13.5	0.56		3							1.4
Ebenaceae	Diospyros virginiana L.	349.9	2	20.12	0.45	-0.767	11.38	0.62	1	3	2.6	1.5	3	4.21	-29.4	2		0.67
Fabaceae	Ebenopsis ebano (Berland.) Barney & J.W. Grimes	566.99	1	9.14						3
Boraginaceae	Ehretia anacua (Terán & Berland.) I.M. Johnst.	42.23	2	14.94				0.47								2
Myrtaceae	Eugenia rhombea (O. Berg) Krug & Urb.		2	8				0.67	2				3		4.4
Fagaceae	Fagus grandifolia Ehrh.	266	2	30.48	0.308	-0.845	18.98	0.51	1	3	1.5	1.5	3	4.75	-42.2	1	25	0.56
Moraceae	Ficus aurea Nutt.		2	20.12				0.63								1		0.44
Oleaceae	Fraxinus americana L.	38.1	3	24.99	0.33	-0.456	23.79	0.5	2	2	2.59	2.38	3	2.46	-36.7	3	14	0.55
Oleaceae	Fraxinus caroliniana Mill.	77.93	3	11.89			22.08	0.53	2	2	5	2	1	3.5	-16.7	1	4
Oleaceae	Fraxinus latifolia Benth.	46.3	3	24.99				0.4	2	2	3	2	3	3	-22.2	3	8	0.5
Oleaceae	Fraxinus nigra Marshall	44.4	3	20.12	0.322	-0.921	20.67	0.43	1	2	3.5	2	3	2.96	-43.9	1	7	0.45
Oleaceae	Fraxinus pennsylvanica Marshall	32.3	3	20.12	0.255	-0.678	20.45	0.2	3	1	2.98	3.85	3	3.11	-43.9	1	5	0.53
Oleaceae	Fraxinus profunda (Bush) Bush	142.32	3	29.87				0.48	3	3	5	2	4	3	-31.1			0.48
Oleaceae	Fraxinus quadrangulata Michx.	71.4	3	20.12	0.52	-0.34		0.38			1.53	2.75		1.84		1	8	0.53
Oleaceae	Fraxinus texensis (A. Gray) Sarg.		3	16.15				0.63		2
Oleaceae	Fraxinus velutina Torr.	19.63	3	11.89	0.35			0.63	2	2	1.77	3.35	2	2.5	-25
Fabaceae	Gleditsia aquatica Marshall	151.3	(water)	15.24					2	3	4.38	2	2	2	-2.8
Fabaceae	Gleditsia triacanthos L.	181.3	2	30.48	0.588	-0.537	31.1	0.42	3	1	2.69	4.98	3	1.61	-37.8	2		0.6
Theaceae	Gordonia lasianthus (L.) Ellis	3.51	3	20.12			14.11	0.33	1	2	4.07	2	2	3	-20	2	8
Nyctaginaceae	Guapira discolor (Spreng.) Little		2	15.85				0.23
Fabaceae	Gymnocladus dioica (L.) K. Koch	1843	1	30.48	0.646	-0.481		0.45	1	3	1.14	3.69	2	2.5	-35.6	2	9	0.53
Styracaceae	Halesia carolina L.	277.78	1	12.19	0.296	-0.853		0.56	2	2	3	2	2	3.11	-23.3	1	4	0.42
Styracaceae	Halesia diptera L.	301.93	3	10.06				0.83	2	1					-12.2
Euphorbiaceae	Hippomane mancinella L.		2	11.89
Aquifoliaceae	Ilex opaca Aiton	17.2	2	14.94	0.049		9.78	0.48	1	2	1.93	2.92	2	4.28	-28.9	1	8	0.5
Juglandaceae	Juglans californica S. Watson	9081.42	2	9.75			43.19	0.27		1						2	7	0.51
Juglandaceae	Juglans cinerea L.	14026	2	30.48	0.415	-0.409	16.4	0.55	3	1	1.27	2.38	2	1.88	-36.1	2	18	0.36
Juglandaceae	Juglans hindsii Jeps. ex R.E. Sm.	9068.04	2	19.81				0.26		3						2	8
Juglandaceae	Juglans major (Torr.) A. Heller	5019.96	2	18.29				0.4	1	3	1.77	4.95	1	1.35	-36.1	3	12
Juglandaceae	Juglans microcarpa Berland.	4965.18	2	15.24				0.11	1	3			1		-19.4	3	12	0.53
Juglandaceae	Juglans nigra L.	11074.8	2	40.23	0.471	-0.49	25.44	0.39	3	2	1.83	2.38	4	1.93	-33.3	3	10	0.51
Combretaceae	Laguncularia racemosa (L.) C.F. Gaertn.	280	(water)	17.98			7.66	0.43	3	2			2		4.4	1
Arecaceae	Leucothrinax morrisii (H. Wendl.) C. Lewis & Zona		2	12.19
Altingiaceae	Liquidambar styraciflua L.	5	3	40.23	0.18	-0.54	15.67	1	3	3	2.69	2.92	2	1.59	-29.4	3	12	0.46
Magnoliaceae	Liriodendron tulipifera L.	25.8	3	50.29	0.236	-0.921	17.99	1	3	2	1.3	2.6	3	2.07	-27.7	3	14	0.4
Fagaceae	Lithocarpus densiflorus (Hook. & Arn.) Rehder	5929.5	2	30.48				0.63	2	3	1	4	3	3.67	-13.9	3	8	0.58
Moraceae	Maclura pomifera (Raf.) C.K. Schneid.	33	2	20.12				0.6	2	3	1.27	4.22	3	1.45	-30.6	2		0.76
Magnoliaceae	Magnolia acuminata (L.) L.	88.51	2	30.48				0.68	3	2	1.52	1.27	1	3.03	-26.7	2	18	0.44
Magnoliaceae	Magnolia fraseri Walter	99.85	2	15.24	0.36		22.7	0.67	3	2	1	2	3	3.06	-25	1	50	0.4
Magnoliaceae	Magnolia grandiflora (L.)	87	2	30.48	0.35			0.6	2	3	1.41	2.88	2	4.5	-13.9	2	36	0.46
Magnoliaceae	Magnolia macrophylla Michx.	167.8	2	15.24	0.11	-0.585		0.31		1	1	1		3.11		1	50
Magnoliaceae	Magnolia tripetala (L.) L.	263.16	2	15.24				0.5	2	2	1	2	2	3.06	-19.4	2	40
Magnoliaceae	Magnolia virginiana L.	58.48	2	24.99			11.28	0.42	2	2	3.65	1.5	1	3	-8.3	1	18	0.42
Rosaceae	Malus fusca (Raf.) C.K. Schneid.	8.35	2	12.19	0.398	-0.854		0.44	1	2			2		-2.8	1	3
Anacardiaceae	Metopium toxiferum (L.) Krug & Urb.		2	11.89														0.51
Moraceae	Morus celtidifolia Kunth		2	7.92	0.494	-0.537		0.5		2						1	22
Moraceae	Morus rubra L.	1.5	2	20.12			36	0.58	2	2	1.57	2.88	2	2.34	-36.1	2
Cornaceae	Nyssa aquatica L.	895.59	(water)	35.05				0.55	2	1	5	1	2	3.47	-30.5	1	25	0.46
Cornaceae	Nyssa ogeche Bartram ex Marshall	337.8	2	17.98				0.5	3	1	4.84	2	3	4	-22.2
Cornaceae	Nyssa sylvatica Marshall	125	2	39.93	0.265	-0.93	14.71	0.67	2	2	1.87	2	2	3.52	-34	3	6	0.46
Fabaceae	Olneya tesota A. Gray	204.05	2	10.06					1	3			1		-5.6
Betulaceae	Ostrya virginiana (Mill) K. Koch	15.41	3	12.19	0.342	-0.602	34.43	0.42	1	2	1.07	3.25	3	4.58	-38.8	1	4	0.63
Rosaceae	Oxyacantha mollis (Scheele) Lunell	9	2	12.19				0.8		1
Ericaceae	Oxydendrum arboreum (L.) DC.	0.18	3	18.29	0.27		26.2	0.43	1	2	1.12	3	2	2.7	-25	3	2	0.5
Rosaceae	Padus virginiana (L.) M. Roem.	81.1	2	7.92	0.447	-0.921	17.49	0.5	3	1			4		-41.6	1	4
Lauraceae	Persea borbonia (L.) Spreng.	6.97	2	20.12	0.215		11.53	0.4	2	2	3.57	2	1	4	-13.9	2	8
Fabaceae	Piscidia piscipula (L.) Sarg.		2	15.24
Ulmaceae	Planera aquatica J.F. Gmel.		(water)	15.24				0.47	1	3	4.89	2	2	4	-19.4	1	12
Platanaceae	Platanus occidentalis L.	2.83	3	35.05	0.316	-1.39	19.77	1	3	3	2.71	2.25	3	2.86	-36.7	2		0.46
Platanaceae	Platanus racemosa Nutt.	3.42	3	30.48				1	1	3			2		-13.9	3
Salicaeae	Populus angustifolia E. James	2.68	3	18.29				0.33	3	2	2.63	1.77	3	1.35	-33.3	2	12
Salicaeae	Populus balsamifera L.	0.24	3	30.48	0.301	-0.538	13.16	0.64	3	2	2.63	1.77	4	1.27	-61.7	1	2.5	0.43
Salicaeae	Populus deltoides W. Bartram ex Marshall	1.15	3	30.48	0.373	-0.638	11.15	0.69	3	1	3.03	1.57	3	1.76	-41.7	1	19	0.37
Salicaeae	Populus fremontii S. Watson	0.56	3	30.48	0.22		8.38	1.21	3	2	2.63	2.88	3	1.35	-25	3	12
Salicaeae	Populus heterophylla L.	3.01	3	30.48	0.381		14.34	0.86	2	1	4	2	3	1.24	-30.6	3	8
Salicaeae	Populus tremula L.	0.13	3	20.12	0.344	-0.62	17.76	0.83	3	1	2.07	2.85	4	2.22	-41.7	3	9	0.35
Salicaeae	Populus tremuloides Michx.	0.1	3	18.29	0.332	-0.62	20.85	0.88	3	1	1.77	1.77	4	1.21	-56.7	3	8	0.36
Fabaceae	Prosopis pubescens Benth.	9.24	2	10.06					3	2			3		-19.4
Fabaceae	Prosopis velutina Wooton	56	2	10.06		-0.658				2	1.03	4.95		1.17		1		0.813
Rosaceae	Prunus alleghaniensis Porter	153.78	2	6.1				0.34		3						1	1
Rosaceae	Prunus angustifolia Marshall	441.7	2	7.92				0.31	2	3			3		-33.3	1
Rosaceae	Prunus emarginata (Douglas) Walp.	49.71	2	7.92				0.48	2	3			4		-30.6	1	4
Rosaceae	Prunus lanata (Sudw.) Mack. & Bush	539	2	10.97	0.38	-0.699		0.45	2	3			3		-38.9	2	8	0.36
Rosaceae	Prunus pensylvanica L.f.	45.8	2	12.19	0.316	-0.854	16.62	0.21	3	1			4		-38.9	2	2	0.47
Rosaceae	Prunus serotina Ehrh.	94.1	2	30.48			16.73	0.27	3	2	1.06	3.02	2	2.46	-36.1	2	4
Rosaceae	Pyrus decora (Sarg.) Hyland	3.59	2	20.12					1	1			3		-45.6	1	14
Fagaceae	Quercus agrifolia Née	2270.48	2	24.99	0.037		5.79	0.75	1	3	1	5		2	-13.9	3	8	0.7
Fagaceae	Quercus alba L.	2997	2	35.05	0.253	-0.721	13.76	0.45	1	3	1.43	3.56	3	2.85	-41.7	3	5	0.6
Fagaceae	Quercus arizonica Sarg.		2	20.12				0.5		3						2	4
Fagaceae	Quercus bicolor Willd.	3459	2	35.05				0.63	3	2	2.58	3.35	3	2.98	-33.3	3	4	0.64
Fabaceae	Quercus buckleyi Nixon & Dorr		2	15				0.89
Fagaceae	Quercus canbyi Trel.		2	7.99				0.3		3
Fagaceae	Quercus chrysolepis Liebm.	3220.26	2	30.48				0.5	1	2	1	5	3	2.5	-11.7	3	4	0.7
Fagaceae	Quercus coccinea Münchh.	1931	2	30.48	0.238	-1.26	11.34	0.67	3	3	1	4	3	2.07	-33.3	2	7	0.6
Fagaceae	Quercus douglasii Hook. & Arn.	4540.46	2	20.12	0.235	-0.43	7.66	0.5	1	3	1	5	2	2	-12.2	2	7	0.75
Fagaceae	Quercus ellipsoidalis E.J.Hill	1557.93	2	20.12	0.322		13.28	0.88								1	7
Fagaceae	Quercus emoryi Torr.	191	2	20.12				0.37			1	4		3		3	7
Fagaceae	Quercus engelmannii Greene		2	18.29				0.33		2
Fagaceae	Quercus falcata Michx.	840.99	2	30.48	0.167		12.36	0.52	2	2	1.65	5	2	2.5	-25	2	8	0.52
Fagaceae	Quercus gambelii Nutt.	761	2	23.01	-0.038		12.1	0.48	1	3	1.27	4.97	4	2.09	-41.7	1	10	0.62
Fagaceae	Quercus garryana Douglas ex Hook.	4369.36	2	20.12				0.8	1	3	2	5	2	2.4	-36.1	2	12	0.64
Fagaceae	Quercus gravesii Sudw.		2	12.98				0.85
Fagaceae	Quercus grisea Liebm.		2	19.81	0.084			0.49
Fagaceae	Quercus hypoleucoides A. Camus		2	12.19				0.33
Fagaceae	Quercus ilicifolia Wangenh.	648.49	2	7.92	0.146	-1.022		0.63		2						1	4
Fagaceae	Quercus imbricaria Michx.	1093.99	2	24.99				0.33	2	2	2.43	3.85	2	2.09	-27.8	3	4
Fagaceae	Quercus incana Bartram	1000	2	12.19	-0.022		10.3	0.33		3	1.5	4.5		2.5		3	8	0.71
Fagaceae	Quercus kelloggii Newb.	4779.8	2	28.04	0.198	-0.72	9.84	0.56	1	3	1	4.33	2	1.55	-19.4	3	8	0.72
Fagaceae	Quercus laceyi Small		2	10				0.52
Fagaceae	Quercus laevis Walter	1149.67	2	15.24	0.061		9.42	0.73	3	1	1	5	3	2	-19.4	2	14	0.639
Fagaceae	Quercus laurifolia Michx.	810.99	2	30.48	0.121		13.21	0.22	3	1	2.59	3	2	3.34	-19.4	2	4	0.56
Fagaceae	Quercus lobata Neé	4551	2	30.48	0.311		10.39	0.5	3	2	1	3	2	3	-13.9	3	6	0.7
Fagaceae	Quercus lyrata Walter	3243.47	2	30.48				0.4	2	3	4.58	1	2	2.97	-30.6	2	4	0.57
Fagaceae	Quercus macrocarpa Michx.	6145	2	40.23	0.322	-0.721	13.52	0.5	1	2	1.82	3.85	4	2.71	-38.9	3	7	0.58
Fagaceae	Quercus margarettiae (Ashe) Small		2	6	0.204	0.249												0.756
Fagaceae	Quercus marilandica (L.) Münchh.	647	2	12.19	0.14	-1		0.9	1	3	1	4	2	3	-25	3	8
Fagaceae	Quercus michauxii Nutt.	5340	2	39.62	-0.051	-0.886	18.84	0.55	2	2	1	3.5	2	2.85	-28.9	3	6	0.6
Fagaceae	Quercus minima (Sarg.) Small		2	2	0.25	0.262		0.42										0.89
Fagaceae	Quercus muehlenbergii Engelm.	1192.17	2	30.48				0.71	2	3	1.26	4.97	2	2.22	-36.1	1	6
Fagaceae	Quercus nigra L.	1139	2	24.99	0.111		12.98	0.5	3	2	2.47	3	4	2.24	-28.9	2	7	0.56
Fagaceae	Quercus oblongifolia Torr.		2	7.92				0.38
Fagaceae	Quercus oglethorpensis W.H. Duncan		2	19.81				0.29		2
Fagaceae	Quercus pagoda Raf.	783.03	2	40.23				0.53	2	2	2.09	2.5	2	2.24	-21.7
Fagaceae	Quercus palustris Münchh.	1087	2	24.99	0.367			0.67	3	2	3.49	2.38	3	2.49	-36.1	3	4	0.58
Fagaceae	Quercus phellos L.	893.36	2	27.43				0.19	3	3	2.89	1	2	2	-30.6	2	4	0.56
Fagaceae	Quercus prinoides Willd.		2	5.18				0.57		3
Fagaceae	Quercus rubra L.	3143	2	24.99	0.313	-0.921	15.44	0.55	2	3	1.12	2.88	4	2.75	-37.2	3	8	0.56
Fagaceae	Quercus rugosa Neé		2	20.12				0.6		3
Fagaceae	Quercus shumardii Buckley	4540.46	2	30.48	0.225		10.14	0.6	2	3	1.49	4.65	2	2.35	-30	3	5	0.644
Fagaceae	Quercus similis Ashe		2	25				0.54
Fagaceae	Quercus sinuata Walter	1565.6	2	30.48				0.47		3						1	4
Fagaceae	Quercus stellata Wangenh.	1194.83	2	20.12	0.238	-0.84	7.05	0.67	1	3	1.5	4.5	3	2.16	-36.1	2	6	0.6
Fagaceae	Quercus texana Buckley	4774.65	2	25				0.65	3	3			1		-34
Fagaceae	Quercus velutina Lam.	1852	2	24.99	0.14	-0.921	12.95	0.6	2	2	1.07	3	3	2.72	-34.4	3	8	0.56
Fagaceae	Quercus virginiana Mill.	1239	2	20.12	0.188	-0.67	7.33	0.53	3	3	2.59	4.5	2	2.24	-13.9	2	4	0.912
Fagaceae	Quercus wislizeni A. DC.	3632.37	2	9.14				0.49			1.5	4		2.5		3
Rhizophoraceae	Rhizophora mangle L.	10100	(water)	24.99	0.1	-0.77	6.64	0.33		2						1	50	0.89
Fabaceae	Robinia neomexicana A. Gray	20.5	1	7.92				0.62	3	2	1.77	4.47	4	1.35	-30.6	1	0.1
Fabaceae	Robinia pseudoacacia L.	20.4	1	18.29	0.501	-0.48	19.24	0.36	3	1	1.07	4.11	4	1.72	-38.3	3	0.1	0.66
Arecaceae	Sabal mexicana Mart.		2	15.24
Arecaceae	Sabal palmetto (Walter) Lodd. ex Schult. & Schult.f.	313.95	2	24.99			3.69		1	2	3	4	2	2	-8.9
Salicaeae	Salix amygdaloides Andersson	0.13	3	20.12				0.2	3	1	3.43	1.77	4	1.17	-36.1	3	4
Salicaeae	Salix bebbiana Sarg.	0.18	3	7.62				0.28	2	2	3	1	4	1	-20
Salicaeae	Salix caroliniana Michx.	0.06	3	10.06				0.21	3	3	4	2	3	1.5	-16.7	3	4
Salicaeae	Salix nigra (Pursh) Torr.	0.06	3	18.29	0.398	-0.886	17.9	0.01	3	1	4.68	1.77	2	1.34	-50		4	0.36
Salicaeae	Salix pyrifolia Andersson		3	7.92				0.4
Sapindaceae	Sapindus saponaria L.	391.1	2	14.94	0.452	-0.846	21.91		2	3			1		-25			0.83
Lauraceae	Sassafras albidum (Nutt.) Nees	79	2	15.24	0.278	-0.795	15.52	0.67	2	2	1.11	5	2	1.68	-32.8	3	8	0.42
Sapotaceae	Sideroxylon lanuginosum Michx.		2	12.19			16.93	0.33								2	4
Sapotaceae	Sideroxylon salicifolium (L.) Lam		2	25				0.36
Fabaceae	Sophora affinis Torr. & A. Gray	73.05	1	10.67						3
Rosaceae	Sorbus coronaria (L.) Mill.	32.85	2	9.14	0.176	-0.408		0.5								1	4
Meliaceae	Swietenia mahagoni (L.) Jacq.	110	3	14.94				0.37	3	1	1	4	3	3	4.4	2	40	0.75
Arecaceae	Thrinax radiata Lodd. ex Schult. & Schult.f.		2	10.06
Malvaceae	Tilia americana L.	95.5	2	24.99	0.477	-0.432	30.14	0.67	2	2	1.26	2.88	3	3.98	-43.3	2	70	0.32
Malvaceae	Tilia caroliniana (Small) A.E. Murray		2	20.12				0.69		2	1	2		3.25		2	70
Ulmaceae	Ulmus alata Michx.	4	3	20.12				0.58	2	1	1.71	3.5		3.03	-27.8	2	50	0.6
Ulmaceae	Ulmus americana L.	5.4	3	40.23	0.301	-0.638	12.02	0.5	3	2	2.46	2.92	2	3.14	-43.3	3	6	0.46
Ulmaceae	Ulmus crassifolia Nutt.	6.27	3	20.12				0.48	3	1	2.09	3	2	3	-23.3	2	5	0.59
Ulmaceae	Ulmus rubra Muhl.	11.08	3	24.99	0.398	-0.745	15.11	0.48	3	2	1.73	3	2	3.31	-41.7	2	7	0.48
Ulmaceae	Ulmus serotina Sarg.	3.02	3	20.12				0.45	3	1			2		-29.4	2	7
Ulmaceae	Ulmus thomasii Sarg.	60.5	3	35.05	0.362	-0.469	15.6	0.32	2	2	1	2	3	3.22	-43.3	3	7	0.57
Lauraceae	Umbellularia californica (Hook. & Arn.) Nutt.	1801	2	24.99	0.247		8.16	0.3	2	3	0.95	2	3	3.84	-25	2	0.1	0.52
			1= animal						1 = slow	1 = short			1 = none			1=thin (to 1.2 cm)
			2= unassisted						2 = moderate	2 = moderate			2 = low			2=moderately thick (1.2-2.5 cm)
			3=wind						3 = fast	3 = long			3 = medium			3=thick(>2.5 cm)
													4 = high
Sources:
Seed size and Dispersal Type		Kew Millennium Seed Bank Project (http://data.kew.org/sid/about.html); USDA Plants Database (http://plants.usda.gov/)
Growth rate, life span, fire tolerance, minimum temperature		USDA Plants Database (http://plants.usda.gov/)
Drought, shade and waterlogging tolerance		Niinemets, U. and Valladares, F. (2006) Tolerance to shade, drought, and waterlogging of temperate Northern Hemisphere trees and shrubs. Ecological Monographs 76: 521-547.
Wood density		Zanne, A.E., Lopez-Gonzalez, G., Coomes, D.A., Ilic, J., Jansen, S., Lewis, S.L., Miller, R.B., Swenson, N.G., Wiemann, M.C. and Chave, J. (2009) Global wood density database. Dryad. Identifier: http://hdl.handle.net/10255/dryad.235.
height, leaf w:l, bark thickness, winter buds		Elias, T.S. (1980) The complete trees of North America. Field guide and natural history. Times Mirror Magazines, New York.
SLA		Wright, Ian J., Peter B. Reich, Mark Westoby, David D. Ackerly, Zdravko Baruch, Frans Bongers, Jeannine Cavender-Bares et al. (2004) "The worldwide leaf economics spectrum." Nature 428:821-827.
		Ackerly, D. D. and W. K. Cornwell. 2007. A trait-based approach to community assembly: partitioning of species trait values into within- and among-community components. Ecology Letters 10:135-145.
Leaf P and Leaf N		Wright, Ian J., Peter B. Reich, Mark Westoby, David D. Ackerly, Zdravko Baruch, Frans Bongers, Jeannine Cavender-Bares et al. (2004) "The worldwide leaf economics spectrum." Nature 428:821-827.
		Augspurger, C. K., J. M. Cheeseman, and C. F. Salk. 2005. Light gains and physiological capacity of understory woody plants during phenological avoidance of canopy shade. Functional Ecology 19:537–546.
		Day, F. P., Jr., and C. D. Monk. 1977. Seasonal nutrient dynamics in the vegetation of a southern Appalachian watershed. American Journal of Botany 64:1126-1139.
		dePamphilis, C. W., and H. S. Neufeld. 1989. Phenology and ecophysiology of Aesculus sylvatica, a vernal understory tree. Canadian Journal of Botany 67:2161–2167.
		Kerkhoff, A. J., W. F. Fagan, J. J. Elser, and B. J. Enquist. 2006. Phylogenetic and functional variation in the scaling of nitrogen and phosphorus in the seed plants. American Naturalist 168:E103–E122.
		Lovelock, C. E., and I. C. Feller. 2003. Photosynthetic performance and resource utilization of two mangrove species coexisting in a hypersaline scrub forest. Oecologia 134:455–462.
		McHargue, J. S., and W. R. Roy. 1932. Mineral and nitrogen content of leaves of some forest trees at different times in the growing season. Botanical Gazette 94:381–393.
		Niklas, K. J., and E. D. Cobb. 2006. Biomass partitioning and leaf N,P - stoichiometry: comparisons between tree and herbaceous current-year shoots. Plant, Cell and Environment 29:2030–2042.
		Perry, E., and G. W. Hickman. 2001.A survey to determine the leaf nitrogen concentration of 25 landscape tree species. Journal of Arboriculture 27:152–159.
		Spiller, D. A., and A. A. Agrawal. 2003. Intense disturbance enhances plant susceptibility to herbivory: natural and experimental evidence. Ecology 84:890–897.
		Swenson, N. G., J. M. Fair, and J. Heikoop. 2008. Water stress and hybridization between Quercus gambelii and Q. grisea.Western North American Naturalist 68:498–507.
		Wright, Ian J., Peter B. Reich, Mark Westoby, David D. Ackerly, Zdravko Baruch, Frans Bongers, Jeannine Cavender-Bares et al. (2004) "The worldwide leaf economics spectrum." Nature 428:821-827.
